# Supplementary material for: Dietary Intake of Meat Cooking-Related Mutagens (HCAs) and Risk of Colorectal Adenoma and Cancer: A Systematic Review and Meta-Analysis
Source: Nutrients. 2017 May 18;9(5):514. doi: 10.3390/nu9050514 (PMC5452244; doi:10.3390/nu9050514)
Supplement: Supplementary file 1 [file nutrients-09-00514-s001.zip]

Archive with 1 entries (1 files):
- Supplemental TABLES.pdf
